# Supplementary material for: Equity and efficiency of health resource allocation in township health centers in Sichuan Province, China
Source: PLoS One. 2024 Mar 5;19(3):e0299988. doi: 10.1371/journal.pone.0299988 (PMC10914297; doi:10.1371/journal.pone.0299988)
Supplement: S1 Table — (XLSX) [file pone.0299988.s001.xlsx]

## Sheet: Sheet1
2021
Region	Number of beds	Health technicians	Licensed (assistant) physicians	Registered nurses	Resident population (per 1,000 people)	Geographic area (square kilometers)	The total number of treatments	Hospital admissions
Chengdu	16624	11888	4450	4544	21192	14335	13653857	555957
Zigong	3745	3086	1048	1016	2467	4381	2906175	125734
Panzhihua	619	967	385	396	1214	7401	830195	12338
Luzhou	7851	5353	1858	2295	4259	12236	3288456	279524
Deyang	6909	4299	1795	1412	3459	5910	6161650	215063
Mianyang	11849	6641	2801	2061	4883	20248	10237291	364353
Guangyuan	4634	4198	1692	1368	2283	16311	4260662	160269
Suining	5277	3610	1263	1409	2782	5323	2648641	127435
Neijiang	6908	4233	1594	1678	3104	5385	2587280	209729
Leshan	5432	3648	1562	1359	3151	12723	3984195	193395
Nanchong	8521	5848	2792	1586	5562	12477	7573547	236581
Meishan	5562	4264	1712	1544	2959	7140	3676142	183831
Yibin	7810	6130	2130	2345	4605	13266	4198424	267191
Guang'an	4394	4175	1556	1467	3248	6341	4468913	101632
Dazhou	12283	7902	3589	2848	5370	16582	4831527	437364
Ya'an	1632	2034	952	535	1431	15046	1903976	27284
Bazhong	6324	4236	1959	1168	2676	12293	5737076	175721
Ziyang	6811	4313	1574	1533	2284	5744	5048861	260686
Aba	969	1775	589	449	815	83016	619371	2794
Ganzi	1307	2300	660	578	1102	149599	921046	4219
Liangshan	6259	7233	2436	2137	4874	60294	3179054	172319
Sichuan	131720	98133	38397	33728	83720	486051	92716339	4113419
2020
Region	Number of beds	Health technicians	Licensed (assistant) physicians	Registered nurses	Resident population (per 1,000 people)	Geographic area (square kilometers)	The total number of treatments	Hospital admissions
Chengdu	17418	11996	4443	4531	20938	14335	13620794	567280
Zigong	3887	2979	1034	1002	2489	4381	2981893	140366
Panzhihua	679	967	377	378	1212	7401	887488	16452
Luzhou	8003	5478	1893	2349	4254	12236	3380825	279524
Deyang	7248	4480	1834	1454	3456	5910	6172651	210866
Mianyang	11779	6524	2701	1959	4868	20248	10800676	339430
Guangyuan	5333	4170	1634	1339	2306	16311	4252062	153441
Suining	5786	3580	1245	1379	2814	5323	2736824	148899
Neijiang	6681	3941	1558	1508	3141	5385	2422602	209346
Leshan	5330	3640	1475	1389	3160	12723	4095703	191028
Nanchong	8559	5659	2741	1542	5608	12477	8570890	258053
Meishan	5734	4146	1609	1510	2955	7140	3646880	201521
Yibin	7638	5986	2105	2281	4589	13266	4202450	251726
Guang'an	4888	4204	1568	1475	3255	6341	4781757	119811
Dazhou	12365	7235	2905	2643	5385	16582	5279399	477031
Ya'an	1743	2039	895	542	1435	15046	2341033	31038
Bazhong	6302	4326	2009	1163	2713	12293	5595332	180970
Ziyang	6796	4201	1542	1462	2309	5744	5259173	264276
Aba	1032	1863	554	482	823	83016	694000	5692
Ganzi	1331	2295	593	618	1107	149599	973620	6766
Liangshan	6448	6808	2146	2107	4858	60294	3203434	202489
Sichuan	134980	96517	36861	33113	83675	486051	95899486	4256005
2019
Region	Number of beds	Health technicians	Licensed (assistant) physicians	Registered nurses	Resident population (per 1,000 people)	Geographic area (square kilometers)	The total number of treatments	Hospital admissions
Chengdu	17501	12343	4586	4591	16581	14335	15423039	670235
Zigong	4001	3243	1153	1121	2922	4381	3569873	183197
Panzhihua	676	903	348	334	1214	7401	953961	15947
Luzhou	8015	5351	1766	2297	4329	12236	3821911	328852
Deyang	7408	4603	1904	1466	3561	5910	7914347	262099
Mianyang	11823	6620	2695	2003	4877	20248	11454695	371742
Guangyuan	5568	4215	1635	1351	2675	16311	4337836	180246
Suining	5744	3539	1209	1312	3189	5323	2957515	177841
Neijiang	6854	3930	1513	1483	3700	5385	2191052	252395
Leshan	5184	3601	1411	1392	3271	12723	4442336	209770
Nanchong	8522	5649	2695	1539	6435	12477	8715256	278273
Meishan	5806	4089	1566	1513	2995	7140	4094122	258995
Yibin	7707	5748	1952	2165	4573	13266	3829626	278386
Guang'an	5010	4128	1470	1434	3251	6341	4650605	154261
Dazhou	11591	6809	2710	2406	5741	16582	5537890	480205
Ya'an	1792	2166	898	559	1541	15046	2887265	40137
Bazhong	6765	4667	2134	1261	3319	12293	6023618	218288
Ziyang	6786	4058	1500	1376	2503	5744	5656183	283610
Aba	1036	1882	517	465	946	83016	720064	9072
Ganzi	1383	2172	471	543	1199	149599	1070616	9418
Liangshan	6533	6827	2081	2069	4928	60294	3147765	218515
Sichuan	135705	96543	36214	32680	83750	486051	103399575	4881484
2018
Region	Number of beds	Health technicians	Licensed (assistant) physicians	Registered nurses	Resident population (per 1,000 people)	Geographic area (square kilometers)	The total number of treatments	Hospital admissions
Chengdu	17684	12122	4468	4396	16330	14335	14588226	603699
Zigong	3859	3106	1083	1088	2920	4381	3321966	168274
Panzhihua	663	845	302	303	1236	7401	887772	16985
Luzhou	7547	5170	1635	2165	4324	12236	3722201	305945
Deyang	6863	4637	1874	1434	3545	5910	7591524	240019
Mianyang	11515	6659	2613	1992	4857	20248	10451984	343394
Guangyuan	5186	4032	1482	1256	2667	16311	4200669	165658
Suining	5612	3366	1101	1221	3202	5323	2988093	184967
Neijiang	6194	3779	1456	1432	3699	5385	2271464	238146
Leshan	5073	3511	1297	1360	3267	12723	4242852	197954
Nanchong	8708	5574	2569	1517	6440	12477	8691222	285822
Meishan	5654	3982	1436	1469	2984	7140	4005033	239414
Yibin	7297	5391	1769	2013	4556	13266	3539923	255020
Guang'an	5114	3995	1402	1352	3241	6341	4289424	150153
Dazhou	10863	6563	2578	2214	5720	16582	5701576	428003
Ya'an	1780	2112	801	559	1540	15046	3098888	36173
Bazhong	6566	4442	1964	1168	3322	12293	5702642	208264
Ziyang	6391	3907	1409	1304	2512	5744	4983118	286397
Aba	1006	1850	429	432	944	83016	729583	11466
Ganzi	1375	2113	364	526	1196	149599	1112844	9771
Liangshan	6524	6433	1860	1968	4908	60294	3145464	211967
Sichuan	131474	93589	33892	31169	83410	486051	99266468	4587491
2017
Region	Number of beds	Health technicians	Licensed (assistant) physicians	Registered nurses	Resident population (per 1,000 people)	Geographic area (square kilometers)	The total number of treatments	Hospital admissions
Chengdu	16775	11717	4276	4046	16044.7	14335	13702087	592828
Zigong	3780	2952	1060	989	2901.4	4381	3053339	172405
Panzhihua	650	806	292	287	1236.1	7401	941472	23706
Luzhou	7267	4802	1530	2000	4317.2	12236	3451889	295576
Deyang	6067	4262	1760	1308	3531.6	5910	6860635	223565
Mianyang	11487	6585	2475	1848	4835.6	20248	9667833	416551
Guangyuan	4926	3642	1360	1031	2660	16311	4113044	161080
Suining	5173	3215	1094	1119	3235.9	5323	3084592	169999
Neijiang	6160	3806	1458	1396	3753.7	5385	2976006	264652
Leshan	4822	3408	1282	1280	3272.1	12723	4097719	199986
Nanchong	8734	5346	2480	1375	6417.9	12477	8804382	305979
Meishan	5481	3777	1377	1355	2974.8	7140	3885267	239710
Yibin	7057	5055	1627	1891	4530	13266	3296309	252174
Guang'an	4954	3757	1349	1264	3250.3	6341	4208203	174190
Dazhou	10041	6592	2601	2136	5689.5	16582	6162257	478109
Ya'an	1759	1890	739	498	1537.8	15046	1844940	45761
Bazhong	6268	4201	2125	1058	3316.7	12293	5440897	209893
Ziyang	6372	3765	1372	1126	2553.1	5744	5227181	275158
Aba	1068	1686	437	443	940.1	83016	786705	13525
Ganzi	1397	2158	346	514	1186.3	149599	1058149	9963
Liangshan	6824	6117	1818	1905	4835.2	60294	4445691	352771
Sichuan	127062	89539	32858	28869	83020	486051	97108597	4877581
